# Supplementary material for: Genetic Structure of the Cave-Dwelling Catfish Pterocryptis anomala (Siluriformes: Siluridae) in Southwest China
Source: Animals (Basel). 2025 Apr 23;15(9):1202. doi: 10.3390/ani15091202 (PMC12070860; doi:10.3390/ani15091202)
Supplement: Supplementary file 1 [file animals-15-01202-s001.zip]

Archive with 1 entries (1 files):
- animals-3545799-supplementary.pdf
